# Supplementary material for: Distinct neuropeptide-receptor modules regulate a sex-specific behavioral response to a pheromone
Source: Commun Biol. 2021 Aug 31;4:1018. doi: 10.1038/s42003-021-02547-7 (PMC8408276; doi:10.1038/s42003-021-02547-7)
Supplement: Supplementary file 4 — Supplementary Data 1 [file 42003_2021_2547_MOESM4_ESM.xlsx]

## Sheet: Fig. 1
Figure 1B
N2 (male)			him-5 (male)			him-8 (male)			osm-3 (male)
S	V	A	S	V	A	S	V	A	S	V	A
74.8299	97.2632	259.771	76.9319	112.802	302.302	34.5	132.49	241.792	55.4167	242.465	47.3472
38.8778	92.4938	168.498	41.2708	41.5188	174.104	33.6566	85.5903	176.094	19.9375	181.75	48.7083
56.4306	40.1302	99.0054	35.6635	47.5017	126.704	30.0625	110.604	197.594	209.167	267.597	111.125
37.7111	35.7718	111.125	57.0037	102.203	208.778	27.9708	76.2542	123.675	42.125	196.167	169.25
24.2215	51.1486	97.0365	92.0087	129.631	252.948	45.8	71.2771	184.125	13.125	154.354	69.6458
			76.1076	170.521	191.667	38.3428	70.8562	205.446
			42.6002	38.4153	154.444	34.8299	41.5147	156.167
			61.3021	41.8135	173.58	105.708	107.87	150.92
			38.6146	181.517	371.312	143.219	36.1528	182.625
			14.1111	30.9167	206.812	29.0521	53.4052	247.625
			16.5729	19.7361	422.208
			24.375	53.8073	210.25
Figure 1C
N2 (male)	him-5 (male)	him-8 (male)	osm-3 (male)
0.426642	0.428124	0.26126	-0.709355
0.260482	0.622565	0.31332	-0.571871
0.392187	0.426082	0.252002	-0.38167
0.492271	0.31022	0.210018	-0.0640965
0.278101	0.290321	0.412163	-0.345623
	0.0507679	0.46232
	0.604268	0.575387
	0.618182	0.145847
	0.310823	0.703419
	0.825384	0.666211
	1.33027
	0.591895
Figure 1D
N2 (herm)			him-5 (herm)			him-8 (herm)			osm-3 (herm)
S	V	A	S	V	A	S	V	A	S	V	A
135.642	116.625	31.875	91.625	223.65	113.25	118.292	189.417	69.5	104.625	124	98.75
234.188	261.958	68	77.8125	171.823	22.75	212.344	315.01	119.75	87.3125	315.917	109.25
168.105	195.083	49.375	139.667	159.5	21.25	374.417	199.521	51.125	207.125	219.5	25.8125
90.5463	234.25	61.25	93.0625	564.333	314.875	387.833	200.625	32.5	333	210	105.5
89.0625	286.125	53.0417	108.25	425.715	387.875	121.313	146.292	44.75	105.312	189.993	66.6875
Figure 1E
N2 (herm)	him-5 (herm)	him-8 (herm)	osm-3 (herm)
-0.563341	-0.295531	-0.435433	-0.0988846
-0.585723	-0.295531	-0.420049	-0.461151
-0.596713	-0.8781	-0.591355	-0.929604
-0.582574	-0.875402	-0.790502	-0.298967
-0.731939	-0.253398	-0.514427	-0.454694

## Sheet: Fig. 2
Figure 2A
him-8 (male)			flp-3 (male)			flp-6 (male)			flp-12 (male)			flp-19 (male)
S	V	A	S	V	A	S	V	A	S	V	A	S	V	A
38.3428	70.8562	205.446	27.3854	67.7083	83.8924	56.4167	122.677	258.774	196.285	121.938	177.062	112.674	229.01	351.062
34.8299	41.5147	156.167	46.6668	81.7234	87.8458	90.2812	136.917	481.069	102.583	84.3958	375.542	79.9306	166.783	243.292
105.708	107.87	150.92	50.9663	54.9712	71.5757	97.2083	46.75	222.312	70.375	158.417	427.292	178	226.208	315.181
143.219	36.1528	182.625	83.3455	168.722	117.035	106.875	77.9375	610.5	225.729	400.5	475.396	29	57.5208	248.594
29.0521	53.4052	247.625	93.1229	105.849	77.6667	39.25	47.3958	267.833	43.2188	118.058	307.5	81.5699	213.375	391.656
122.816	122.058	144.812
98.4535	102.25	509.42
59.5208	174.474	347.75
191.054	111.469	296.375
48.25	324.062	428.319
62.8333	216.45	417.887
Figure 2B
him-8 (male)	flp-3 (male)	flp-6 (male)	flp-12 (male)	flp-19 (male)
0.46232	0.0930803	0.324158	0.161989	0.185529
0.575387	0.0313748	0.545751	0.648337	0.163975
0.145847	0.114631	0.677182	0.430924	0.144051
0.703419	-0.158855	0.893939	0.0744529	0.635665
0.666211	-0.134453	0.752124	0.41575	0.263762
0.0742403
0.697412
0.299537
0.424688
0.121139
0.285702
Figure 2C
him-8 (male)		flp-3 (male)
V	A	V	A
0.1	0.3	0.2	0.7
0.22	0.33	0	0.8
0.1	0.2	0.2	0.9
0.3	0.2	0.17	0.71
0.11	0	0.1	0.5
0	0.1	0.3	0.33
0.3	0.1	0.3	0.3
0.11	0.33	0.2	0.5
0.08	0.17	0.1	0.4
0.1	0.1	0.1	0.4
0.1	0.2	0	0.6
0.18	0.09	0.3	0.3
0.17	0.36	0	0.5
0.1	0.22	0.27	0.45
		0.09	0.5
		0.09	0.64
		0.2	0.6
		0.2	0.4
		0.3	0.5
		0.1	0.5
		0.38	0.25
		0.1	0.67
		0.11	0.5
		0.11	0.44
		0.3	0.5
		0.27	0.55
Figure 2D
him-8 (herm)			flp-3 (herm)			flp-6 (herm)			flp-12 (herm)			flp-19 (herm)
S	V	A	S	V	A	S	V	A	S	V	A	S	V	A
287.5	432.625	174.667	63.5	565.229	111.375	270.597	549.25	144.958	346.562	668.938	498.667	402.625	531.417	414.25
239.764	409.875	48.25	66.875	428.792	55.625	518.625	702.146	141.5	155.375	609.25	314.75	352.625	471.938	406.875
139.25	460.458	263.125	11.25	660	101.125	126.938	561.167	244.514	193.375	268.583	146.583	187.958	543.812	305.875
389.042	831.75	308.875	182.688	247.625	33.3333	235.25	514.167	236.958	312.75	621.375	271.229	144.958	408.125	200.521
488.25	827.812	358.5	110.542	478.25	257	134.167	679.375	162.25	222.674	799.292	384.875	230.069	503.75	201.708
Figure 2E
him-8 (herm)	flp-3 (herm)	flp-6 (herm)	flp-12 (herm)	flp-19 (herm)
-0.393902	-0.705437	-0.578527	-0.127575	-0.108173
-0.929154	-0.886976	-0.695671	-0.28683	-0.0644235
-0.243028	-0.814685	-0.360788	-0.262994	-0.249905
-0.43021	-0.870916	-0.336432	-0.360017	-0.308634
-0.363443	-0.269722	-0.621925	-0.317386	-0.397491
Figure 2F
him-8 (herm)		flp-3 (herm)
V	A	V	A
0.2	0.5	0.1	0.6
0	0.4	0.1	0.6
0.1	0.6	0.2	0.6
0.1	0.6	0.2	0.6
0.1	0.6	0.1	0.6
0	0.7	0.1	0.7
0.1	0.6	0	0.6
0.1	0.7	0	0.6
0.1	0.6	0.2	0.7
0.1	0.6	0.2	0.7
Figure 2G
him-8 (male)			flp-3 (male)			flp-3 Rescue (male)			flp-3 OverExpression (male)
S	V	A	S	V	A	S	V	A	S	V	A
122.816	122.058	144.812	27.3854	67.7083	83.8924	71.2604	82.8438	498.339	63.7292	222.743	523.688
98.4535	102.25	509.42	46.6668	81.7234	87.8458	157.015	186.781	567.292	133.5	122.729	504.847
59.5208	174.474	347.75	50.9663	54.9712	71.5757	167.406	259.333	428.365	78.1597	132.451	606.46
191.054	111.469	296.375	83.3455	168.722	117.035	108.604	206.688	405.427	63.6667	70.7083	162.521
48.25	324.062	428.319	93.1229	105.849	77.6667	185.535	155.878	399.438	91.1172	111.683	198.346
62.8333	216.45	417.887
Figure 2H
him-8 (male)	flp-3 (male)	flp-3 Rescue (male)	flp-3 Overexpression (male)
0.0742403	0.0930803	0.779265	0.371268
0.697412	0.0313748	0.482473	0.614212
0.299537	0.114631	0.217955	0.660745
0.424688	-0.158855	0.292599	0.361438
0.121139	-0.134453	0.408663	0.249435
0.285702
Figure 2I
him-8 (male)		flp-3 (male)		flp-3 Rescue (male)		flp-3 Overexpression (male)
V	A	V	A	V	A	V	A
0.273	0.25	0.364	0.636	0.364	0	0.455	0.182
0.25	0.25	0.182	0.545	0.273	0.091	0	0.3
0.167	0.333	0.182	0.727	0.273	0.273	0.091	0.2
0.273	0.182	0.091	0.545	0	0.182	0.182	0.182
		0.182	0.455	0.091	0.1	0.364	0.182
		0.273	0.364	0.091	0	0.273	0.231
		0.222	0.444	0.091	0.091	0.3	0.091
				0	0	0.091	0.11
				0.182	0.222	0.182	0.182
				0.091	0	0.273	0
				0.273	0	0.4	0.091

## Sheet: Fig. 3
Figure 3B
him-8			flp-3			npr-4			npr-5			npr-10			npr-10 Rescue
S	V	A	S	V	A	S	V	A	S	V	A	S	V	A	S	V	A
34.5	132.49	241.792	27.3854	67.7083	83.8924	44.1215	102.182	339.562	71.3125	107.75	265.667	52.0556	95.4375	88.8125	84.0417	58.2448	402.927
33.6566	85.5903	176.094	46.6668	81.7234	87.8458	69.0069	68.5208	236.969	69.4792	132.035	182.333	25.0615	52.8333	90.4594	57.2	133.972	279.99
30.0625	110.604	197.594	50.9663	54.9712	71.5757	96.066	49.6563	295	27.5694	47.8333	222.701	31.9749	45.5078	66.8049	171.361	224.542	638.062
27.9708	76.2542	123.675	83.3455	168.722	117.035	89.4375	42.6542	150.014	37.9097	67.5236	232.792	46.0141	75.5036	70.1134	65.0417	114.404	236.917
45.8	71.2771	184.125	93.1229	105.849	77.6667	73.2431	39.2917	214.719	61.8403	139.762	267.365	31.0138	85.4771	115.617	73.2786	80.9296	438.359
38.3428	70.8562	205.446
34.8299	41.5147	156.167
105.708	107.87	150.92
143.219	36.1528	182.625
29.0521	53.4052	247.625
Figure 3C
him-8	flp-3	npr-4	npr-5	npr-10	npr-10 rescue
0.26	0.09	0.52	0.39	-0.03	0.839969
0.31	0.03	0.54	0.14	0.23	0.320127
0.25	0.11	0.77	0.67	0.17	0.453566
0.21	-0.16	0.55	0.54	-0.03	0.316154
0.41	-0.13	0.74	0.28	0.13	0.733723
0.46
0.58
0.15
0.7
0.67
Figure 3D
him-8		flp-3		npr-4		npr-5		npr-10		npr-10 Rescue
V	A	V	A	V	A	V	A	V	A	V	A
0.1	0.1	0.4	0.8	0.2	0.2	0.2	0	0.3	0.2	0	0.0909091
0.08	0.08	0.2	0.7	0.2	0.1	0.1	0.2	0.1	0.09	0.181818	0.363636
0.31	0.08	0	0.8	0.25	0	0.3	0.1	0.18	0.36	0.181818	0.111
0.15	0.15	0.2	0.9	0	0	0.25	0.09	0.09	0.3	0.272727	0.0909091
0.18	0.09	0.17	0.71	0.3	0.2	0.1	0	0	0.3	0.181818	0.272727
0.08	0.09	0.1	0.5	0.2	0.1	0.1	0	0.1	0.3	0.0909091	0.272727
0.25	0.36	0.3	0.33	0.2	0.3	0	0.2	0.3	0.3
0.2	0.2	0.3	0.3	0.22	0.22	0.2	0.22	0	0.2
0.1	0.2	0.2	0.5	0	0.1	0.22	0.22	0.4	0.33
0.11	0	0.1	0.4	0.3	0.2	0.2	0	0.1	0.33
0	0.1	0.1	0.4	0.2	0.2			0.3	0.5
0.3	0.1	0	0.6	0.4	0.2
0.11	0.33	0.3	0.3
0.08	0.17	0	0.5
0.1	0.1	0.27	0.45
0.1	0.2	0.09	0.5
0.18	0.09	0.09	0.64
0.17	0.36	0.2	0.6
0.1	0.22	0.2	0.4
0.1	0.11	0.3	0.5
0.1	0.1	0.1	0.5
		0.38	0.25
		0.1	0.67
		0.11	0.5
		0.11	0.44
		0.3	0.5
		0.27	0.55
		0.2	0.4
		0.3	0.33
		0	0.4
		0.3	0.5
		0.3	0.71

## Sheet: Fig. 4
Figure 4A
NPR-10b; FLP-3-1
-5	-5.12494	-5.30103	-5.60206	-6	-6.12494	-6.30103	-6.60206	-7	-7.12494	-7.30103	-7.60206	-8	-8.12494	-8.30103	-8.60206	-9	-9.12494	-9.30103	-9.60206	-10	-10.301	-11	-12
100		88.3651		51.3117	50.6068	45.9767	23.9021	18.6947	13.7114	10.3792	2.40171	0	3.76397	3.6638	0	0	0	0	0	0	0	0	0
100		94.2138		52.704	51.5183	53.8112	34.7511	19.1031	21.6367	14.2148	0	0	0	0	0	0	0	0	0	0	0	0	0
100		86.8476		68.9326	66.8988	65.0442	41.1466	30.6163	29.0702	26.5352	14.6727	7.99933	1.76289	2.80121	0.194167	0.489511	0	0	0	0	0	1.82458	0
89.6715	100	64.3719	56.7774	43.1482	35.7223	36.949	23.2014	11.6169	20.6489	12.7919	15.7287	12.0161	8.53432	6.56119	3.56268	8.37503		3.20258		1.12563	1.45664	2.14351	12.4223
100	94.9735	86.1433	74.994	63.6016	63.6472	54.1345	39.1464	35.576	34.8126	19.8945	0	0	0	0	0	0		0		0	0	0	0
100	99.7097	92.712	81.7241	69.9896	62.0213	52.1576	45.08	49.266	29.7965	26.2996	12.9676	10.1052	11.0133	9.16885	8.41511	0.712933		1.07458		0	1.45433	9.84334	3.03646
82.582	73.9183	94.3582	100	85.9117	80.793	69.6629	57.5496	3.22123	0	73.5437	22.3282	16.0944	23.652	19.5547	10.7981	8.88825		4.23599		2.17659	1.51383	3.61811	1.31129
78.5259	75.5545	100	88.2192	82.8607	69.3346	67.4958	58.0773	26.3794	76.4472	25.1253	38.769	29.5418	31.0556	0	8.24743	13.9396		2.64342		0	2.85505	0	0
100	94.7414	99.3195	82.1806	81.0538	87.8577	76.1839	68.5867	68.5025	61.6849	49.4402	32.3636	30.1651	22.9843	14.8825	10.5079	8.25834		2.77642		0.683135	1.44149	1.99339	1.05834
FRPR-16; FLP-3-1
-5	-5.12494	-5.30103	-5.60206	-6	-6.12494	-6.30103	-6.60206	-7	-7.12494	-7.30103	-7.60206	-8	-8.12494	-8.30103	-8.60206	-9	-9.12494	-9.30103	-9.60206	-10	-10.301	-11	-12
99.1157		95.6673		100	85.7885	84.1496	93.7642	72.9098	75.7829	75.5177	65.0148	47.4378	34.9045	30.5525	19.3183	12.2214	11.3514	0.401055	0	0	0	0	0
100		98.2587		97.7242	90.2152	90.0781	81.446	71.4624	67.3806	79.2287	49.6146	47.1086	56.965	47.6177	45.3105	29.5281	26.8777	19.6891	6.39222	0.879115	0	0	0
95.5808		100		93.6958	89.8253	87.3722	82.2356	78.3615	76.2464	68.8097	61.2167	48.7235	43.523	36.1561	28.4606	18.8003	15.6327	8.86931	0	0	4.74976	1.28507	0
97.5638		100		94.3865	95.5456	94.6567	87.8879	81.8974	78.8404	74.8266	63.3526	65.569	58.4279	61.7294	42.0066	42.6946	34.9506	44.906	23.8877	22.7324	28.1196	4.91483	1.60977
97.5657		100		92.1242	92.0268	91.5698	89.6897	82.8062	78.9678	76.7725	53.3543	66.0132	52.9234	59.2563	38.2489	43.3816	34.5615	38.8028	19.9344	18.1859	27.5083	5.00224	0.345731
100		99.4462		97.6943	94.7385	92.5521	88.7041	85.8764	77.0047	77.147	64.812	66.3276	57.9836	61.6861	41.7937	46.8848	38.6635	39.2991	18.8173	17.2473	30.0186	4.76883	1.7256
Figure 4B
NPR-10b; FLP-3-2
-5	-5.12494	-5.30103	-5.60206	-6	-6.12494	-6.30103	-6.60206	-7	-7.12494	-7.30103	-7.60206	-8	-8.12494	-8.30103	-8.60206	-9	-9.12494	-9.30103	-9.60206	-10	-10.301	-11	-12
100		97.8188		57.6187	53.2327	64.5418	34.051	23.9373	20.8403	41.6153	28.7998	25.8985	6.90427	4.16688	3.52805	0.888053	2.08484	0	0.754124	0.500014	18.4931	27.7203	18.2692
100		77.7354		55.4593	38.2625	36.2951	18.6566	0.132226	2.06381	0	0	0	9.14103	10.7846	4.05855	6.92516	6.75268	0	0	0	0	0	0
100		81.1079		47.6987	44.9476	44.5762	25.6025	5.78764	9.72514	0	0	0	0	5.77077	0.21353	0	0	0	0	0	1.36374	3.23448	0.115278
100	91.3518	68.7587	84.7435	64.1722	37.3456	51.1827	43.8732	23.4301	30.3831	16.8666	11.0153	6.94276	6.82949	2.84311	0	0		1.53834		0.062768	0	0	0
100	89.2085	71.3035	65.1018	61.3269	50.7069	41.0497	34.7227	24.3875	23.341	20.1506	10.6266	9.09891	6.56475	5.2176	2.25664	0.623181		2.66984		0	2.88526	2.59271	2.06808
97.7732	100	90.3063	86.1014	62.6038	57.2338	49.1957	35.4872	24.6479	23.0232	18.9785	12.2606	9.13841	8.72817	7.56786	4.25599	1.16828		0.190835		0	1.84676	2.61394	0.919946
84.1545	100	95.9638	93.4718	87.8029	69.348	72.0084	49.3786	69.7149	55.3346	48.937	27.9181	24.9872	28.2088	20.7087	10.2602	4.35696		5.02649		2.77418	3.09493	2.6655	0.225657
83.6065	85.4023	100	97.2632	85.9921	75.343	68.5344	60.2411	42.8707	40.3492	36.3012	19.0558	15.8143	20.2227	16.2398	7.72871	6.46836		4.79207		3.81064	1.91995	3.12108	1.8988
87.2764	84.4957	100	98.8732	87.7473	73.6827	69.8634	56.5949	58.0155	47.1519	47.7114	31.9297	30.1984	22.7094	18.3181	8.86276	10.2913		6.26432		3.68916	4.71145	3.63211	2.64574
FRPR-16; FLP-3-2
-5	-5.12494	-5.30103	-5.60206	-6	-6.12494	-6.30103	-6.60206	-7	-7.12494	-7.30103	-7.60206	-8	-8.12494	-8.30103	-8.60206	-9	-9.12494	-9.30103	-9.60206	-10	-10.301	-11	-12
100		95.5276		85.3558	85.245	81.6789	78.2829	68.7826	74.374	67.795	60.9165	45.8206	12.4151	4.50945	0	0	0	0	0	0	0	0	0
97.7691		100		88.1677	90.1002	90.1369	88.4418	72.2288	67.8167	62.7918	56.4963	38.7303	37.9905	20.3323	9.30007	1.14793	2.77479	0	0	0	5.39219	0	0
96.5532		100		89.44	91.0265	79.4113	81.3786	63.956	68.3578	58.9137	46.4104	30.8676	47.5934	45.4866	40.8767	32.5414	28.7406	11.429	4.98848	0	3.74278	13.541	4.62012
100		98.935		93.0517	91.4761	1.16497	81.2926	76.2562	67.9821	0.179643	60.3304	61.34	46.1653	0	34.3423	34.9917	27.2299	0	15.2025	20.5796	0.276333	25.2369	2.7278
100		99.894		94.3217	92.3017	2.55605	87.0305	81.9005	77.7335	1.38682	57.6311	51.3881	51.7576	0.058094	35.5222	35.4282	28.7589	0	21.341	25.6816	1.55034	24.2529	3.68256
99.6094		100		92.6369	92.0678	2.74529	86.1384	81.5099	75.2396	0.73465	58.9109	58.3032	55.0883	0.446225	37.0858	41.1802	28.7239	0	15.6929	20.7491	0.04247	24.1936	4.2698
Figure 4C
NPR-10b; FLP-3-3
-5	-5.12494	-5.30103	-5.60206	-6	-6.12494	-6.30103	-6.60206	-7	-7.12494	-7.30103	-7.60206	-8	-8.12494	-8.30103	-8.60206	-9	-9.12494	-9.30103	-9.60206	-10	-10.301	-11	-12
100		94.4889		65.0052	48.5127	40.7702	32.8739	18.6406	15.6946	15.1224	9.39645	7.64496	11.966	2.56167	3.23411	1.37137	1.5572	0	0	0	6.65394	0.867145	1.26791
100		87.8009		55.3789	40.334	32.6052	17.013	14.4378	14.3966	18.9152	17.5193	15.8207	1.03316	0	1.92398	0	0	0	0	0	10.0842	12.9665	10.9472
100		81.8007		54.0432	35.4984	37.6494	22.5723	6.33006	6.42148	0	0	0	1.75159	0	19.0648	4.36337	1.31988	0	0	0	0	0	0
100	97.2314	72.2533	66.9275	50.174	22.9615	16.3054	13.1203	18.7054	16.0821	9.50821	27.1724	8.89282	5.16224	4.40366	3.97758	0.806233		0		0	1.63495	3.13811	2.30033
100	90.4069	78.3102	67.3671	45.0975	30.4351	29.5474	20.9505	12.764	12.4198	8.47799	4.20879	4.79228	4.11818	0.158682	0	1.07388		0.582639		0	0.328893	0	0
100	84.5944	70.4026	51.6596	47.1386	28.9891	26.7047	17.6112	15.3107	11.7064	9.32075	5.67066	6.99892	7.79826	0.144203	0	2.43051		0		0.128155	5.53051	4.65147	5.42987
100	95.093	90.7437	83.3229	70.3212	61.2728	57.8224	43.1108	37.965	32.238	26.66	14.3834	11.0108	8.56699	4.83172	3.14042	2.14126		1.72436		5.97729	1.66329	2.35272	1.99636
100	79.5406	98.3747	89.5416	75.6579	56.7804	51.2706	37.3564	39.4804	33.1486	26.9975	9.29752	9.99653	9.18228	6.06834	3.41612	1.8667		1.17801		0.14876	1.11376	0.127481	0.136368
97.3475	91.879	100	92.5344	79.4052	62.0768	55.8293	42.5764	35.8984	31.6842	26.4121	9.35318	8.59616	14.2931	13.3865	8.14922	3.05962		2.4282		0.897357	3.22539	1.90268	2.14836
FRPR-16; FLP-3-3
-5	-5.12494	-5.30103	-5.60206	-6	-6.12494	-6.30103	-6.60206	-7	-7.12494	-7.30103	-7.60206	-8	-8.12494	-8.30103	-8.60206	-9	-9.12494	-9.30103	-9.60206	-10	-10.301	-11	-12
100		86.3068		68.9503	69.6009	54.9184	52.9876	39.1844	33.0679	28.036	23.6943	20.0985	0	0	0	0	0	0	0	0	0	0	0
100		86.19		63.9341	58.6234	51.0894	51.8638	34.8349	28.9769	37.1315	23.7894	19.3194	4.78782	1.86619	0	20.6914	0	8.35582	11.1799	27.2314	1.98383	4.68447	5.53275
100		42.9701		52.6239	43.3568	32.3807	17.6895	3.11143	0	0	0	0	3.48857	0	4.76565	0	0	0	0	0	0	0	0
100		82.6411		75.4704	63.286	51.5466	46.5009	37.0808	27.6297	26.2284	21.972	22.9242	9.20966	7.56652	3.15715	5.68563	1.48725	0	0	0	1.07355	1.36553	0.465585
100		79.356		73.8354	65.9117	52.4833	46.4	41.8379	27.5416	24.6528	21.2898	20.8239	7.03592	5.59859	2.19516	4.95778	0.77964	0	0.977927	0.379539	0.289554	0.131094	0
100		84.4274		78.0293	58.7908	48.8844	49.4111	41.6414	30.4533	21.7489	20.5951	19.0286	8.97549	7.57394	2.31536	4.81072	0.49394	0.468393	0	0.500351	0.529736	0.581774	0.321258
Figure 4D
NPR-10b; FLP-3-4
-5	-5.12494	-5.30103	-5.60206	-6	-6.12494	-6.30103	-6.60206	-7	-7.12494	-7.30103	-7.60206	-8	-8.12494	-8.30103	-8.60206	-9	-9.12494	-9.30103	-9.60206	-10	-10.301	-11	-12
100		91.1654		60.5841	28.2752	37.5292	16.603	1.51247	2.79064	0	0	0	0	0	0	0	0	0	0	0	0	0	0
100		94.3778		60.1693	56.3642	65.2266	42.4699	26.4818	22.6419	11.7015	4.06189	0	1.78225	22.77	0	0	0	0	0	0	8.72485	5.54425	1.39348
100		95.6063		76.9996	69.8868	64.201	32.8946	21.6752	19.5662	23.5755	15.6902	9.6929	1.88148	14.5765	0	27.6164	18.2056	0	0	0	3.53105	6.20308	4.84028
90.827		100		46.5525	38.5881	47.8895	24.3961	15.7877	5.88554	0	0	0	0	0	0	0	0	0	0	0	0	0	0
100		84.5804		61.4602	60.9663	43.9589	32.1906	19.7149	18.0895	7.26275	0	0	34.4148	5.09295	0.84574	0.019095	10.0835	0	0	0	6.15614	2.19319	6.91099
98.7634		100		76.1248	68.2544	67.0395	55.19	33.6761	27.7897	29.6301	19.9928	13.7178	2.2762	0.514325	0	9.25769	0	0	0	0	0	0	0
90.9381	100	80.703	68.142	58.2964	52.9385	46.444	35.961	23.8182	26.3932	19.9542	14.7109	12.781	6.14928	17.015	2.48379	2.86656		2.09858		0.873209	2.29118	2.5476	4.10879
100	92.1401	94.3692	80.6833	66.5694	52.4558	54.1992	36.3518	29.7475	28.4498	19.6009	8.83209	9.9344	7.63612	6.76107	6.31871	1.29621		0		0.033684	2.69653	1.53377	1.6125
97.9577	96.0212	99.3709	100	84.8285	41.376	44.8306	28.9361	30.9986	33.695	24.4484	13.9375	14.989	13.7681	7.86763	8.28308	2.22113		0.013007		0.466629	1.62471	1.10204	1.21648
100	83.5249	87.059	81.795	68.6982	70.3638	72.9514	52.7489	45.4673	46.8812	40.3205	9.84929	7.08917	28.065	7.49142	7.72241	16.2941		3.8347		0.202702	9.90113	10.2037	3.41894
100	91.6889	90.3134	97.7921	84.615	80.2967	73.5537	56.5958	58.9841	50.4097	40.2156	14.6311	15.0113	13.6015	8.16796	0.020543	0		0		0	0	0	0
96.8426	100	94.4943	78.9406	79.6243	53.5938	47.571	32.1723	31.9145	41.3046	27.9231	18.916	16.111	19.9108	11.2441	7.18823	0		0		0	0	0	0
FRPR-16; FLP-3-4
-5	-5.12494	-5.30103	-5.60206	-6	-6.12494	-6.30103	-6.60206	-7	-7.12494	-7.30103	-7.60206	-8	-8.12494	-8.30103	-8.60206	-9	-9.12494	-9.30103	-9.60206	-10	-10.301	-11	-12
100		99.9604		92.1805	90.7119	87.2264	85.7242	81.106	72.9747	60.5855	58.8964	60.3629	52.0625	55.8847	34.897	42.3239	26.7289	28.9191	14.0587	29.8722	16.9879	16.1083	8.1588
100		99.1997		95.0422	91.3336	87.5381	85.6494	80.9416	73.3962	70.8008	58.8263	64.966	51.7198	54.1176	37.4239	47.272	28.4854	27.8277	13.1618	27.9736	20.3845	21.9437	9.53517
99.5832		100		96.4672	91.717	91.6573	82.6803	79.1478	72.495	73.6199	61.96	64.4894	49.8875	54.4431	37.9655	46.7812	28.33	25.202	12.9643	27.9313	19.6316	19.1286	9.70107
100		98.7047		94.1525	91.9047	89.493	84.8934	80.8038	75.7908	71.7685	64.8086	70.782	53.5409	51.0371	39.1834	50.3945	32.8861	38.0966	16.6902	42.1734	25.3579	39.4657	17.2415
100		98.4367		96.6001	94.8632	91.9595	92.2465	82.6326	77.9832	77.8396	67.6675	70.6445	48.3089	47.6741	34.5912	49.5985	30.6693	30.9872	15.9681	37.5325	20.1157	36.5962	13.4792
100		98.8785		97.9969	96.0839	94.6373	80.5011	82.3055	75.543	79.173	65.6775	70.3046	58.3657	57.2115	45.4995	57.2939	42.653	36.8206	18.6816	41.1928	27.4785	40.77	19.3135
Figure 4E
NPR-10b; FLP-3-5
-5	-5.12494	-5.30103	-5.60206	-6	-6.12494	-6.30103	-6.60206	-7	-7.12494	-7.30103	-7.60206	-8	-8.12494	-8.30103	-8.60206	-9	-9.12494	-9.30103	-9.60206	-10	-10.301	-11	-12
100		62.275		45.5219	49.5855	39.6993	17.246	13.0298	12.7509	20.1676	15.8462	12.2966	0	0	4.44003	3.02303	5.64954	1.53793	0	0	10.9422	11.2766	9.93728
100		97.5152		36.2342	29.2545	21.3628	3.28795	0	0	0	0	0	0	0	0	0	0	0	0	0	0	0	0
100		86.2777		47.0766	53.5281	23.8984	17.8745	3.73574	4.59684	0	0	0	5.61236	0	0	0	0	0	0	0	1.00754	2.67044	2.50567
100		83.901		38.4686	28.1349	22.72	14.0837	7.50162	7.49922	27.0332	17.6239	16.8829	0.861984	0.841266	0.414614	1.45847	1.49597	1.12992	0	0	16.3754	12.7373	15.662
100		98.4776		57.2448	31.1368	31.7886	4.69797	0	0	0	0	0	7.71541	11.1074	2.76119	7.65598	16.2707	0	0	0	0	0	0
100		97.6732		54.0123	28.7201	54.5572	18.285	3.23287	0	0	0	0	0	0	0	5.42311	3.66188	0	0	0	0.790464	3.1272	0
100	92.9175	70.9931	67.3174	46.5194	30.5479	29.6494	16.868	13.0619	9.57441	7.85781	7.28742	7.92118	2.77931	8.62331	0	1.15614		0		1.18242	0	0	0
89.0393	100	64.5939	60.971	46.002	28.7448	29.1649	20.5599	16.6071	14.2376	11.3675	6.7699	4.65668	1.37428	1.67546	0.348126	0.594931		0.387317		1.197	2.26857	0.433528	1.00236
100	86.7774	80.2633	60.8459	39.1551	36.2624	31.485	17.5013	15.4794	10.2734	9.52157	4.90176	2.96988	4.63744	4.19762	2.13756	0.6481		0		0	5.92927	0.689211	0.268132
100	90.6034	97.4837	89.899	78.0566	58.6968	52.3157	38.4857	37.571	34.498	24.7797	8.49651	7.92076	10.5454	6.68464	2.97214	3.33694		1.75782		0.940362	3.41465	2.98694	2.00425
85.1723	80.4998	100	87.9093	62.051	55.3561	48.4416	36.7575	37.8643	32.4963	26.0675	12.9254	12.5839	10.5989	6.77108	2.81342	3.86624		2.01694		1.07162	2.43804	2.68081	2.90986
100	95.0776	93.1046	84.5985	72.4628	64.9186	57.7751	45.9073	31.2103	33.9559	24.982	13.8246	12.115	10.0217	6.41566	2.84335	3.14743		1.66556		0.787592	1.09366	2.62247	0.84619
FRPR-16; FLP-3-5
-5	-5.12494	-5.30103	-5.60206	-6	-6.12494	-6.30103	-6.60206	-7	-7.12494	-7.30103	-7.60206	-8	-8.12494	-8.30103	-8.60206	-9	-9.12494	-9.30103	-9.60206	-10	-10.301	-11	-12
100		98.4936		85.8326	72.7794	71.2455	60.346	40.2154	42.6281	32.8942	27.3397	6.66874	23.4907	20.4187	15.3487	0	0	0	0	0	0	0	0
95.4711		100		77.9334	76.1813	72.9192	67.3763	45.5153	44.51	34.231	30.1699	15.2939	12.3852	7.79894	4.31824	10.8739	4.13703	0	0	0	5.59347	0	0
100		93.881		87.0488	81.8372	74.5615	70.2485	55.6307	52.0248	46.5933	36.0736	28.1789	11.3884	12.3628	10.0082	9.68413	0	0	0	0	0	0	0
100		99.4578		89.0806	85.5544	83.2228	65.7846	59.0149	54.5306	56.7823	42.027	47.317	34.042	35.872	22.4662	37.8607	17.8751	17.7496	5.31432	22.787	21.3148	17.4877	5.69953
100		99.0066		85.7033	82.428	80.0516	71.7141	63.2514	55.8156	57.224	43.1562	46.5194	36.9594	39.0729	21.4839	37.5957	14.9538	22.7828	4.94533	24.1239	11.7093	14.4205	5.01831
100		97.4453		86.8274	82.0011	82.4373	71.0423	65.2966	56.4286	56.467	41.1765	47.7442	33.8836	41.0891	23.6652	40.2524	19.6831	22.7655	5.82019	24.3444	14.5524	19.0678	8.53953
Figure 4F
NPR-10b; FLP-3-7
-5	-5.12494	-5.30103	-5.60206	-6	-6.12494	-6.30103	-6.60206	-7	-7.12494	-7.30103	-7.60206	-8	-8.12494	-8.30103	-8.60206	-9	-9.12494	-9.30103	-9.60206	-10	-10.301	-11	-12
100		97.0646		54.5561	50.6116	50.3003	27.8864	10.6876	12.9292	3.77845	1.98824	0	4.87857	15.5487	14.2428	2.51962	0	0	0	0	2.17275	4.93757	5.16714
100		80.0687		69.109	63.9022	74.6775	35.1637	35.2597	17.8936	35.2708	28.2901	19.2348	3.0089	1.07432	8.95618	3.94213	3.46998	0	0	0	10.3263	8.769	8.87289
100		97.3052		48.8716	47.576	40.8083	30.662	18.4354	14.7638	2.40849	0	0	5.16496	0	0	0	0	0	0	0	0	0	0
100		96.9831		73.0308	68.9641	58.4973	49.7448	28.9762	26.7344	20.8131	14.7967	9.892	9.56622	1.34048	2.93612	0	1.68546	0	0	0	7.33052	4.87217	0.063325
100		94.4343		49.9703	58.1886	44.0838	37.3107	19.7725	28.8558	29.5432	18.2138	13.1718	5.66271	3.1344	1.38856	0.312819	2.664	0	0	0	14.1452	11.8374	11.189
100		91.6891		60.1764	56.1225	43.0567	27.1014	10.5973	10.4455	0	0	0	15.5711	9.62863	0.488827	5.15715	4.50756	0	0	0	0	0	0
89.1393	100	79.6695	94.7955	74.5482	39.0139	32.9017	25.3652	34.0379	39.899	20.3873	9.23805	11.7262	12.4613	9.92336	7.04207	0.86422		0.25702		0	0	0	0.805756
100	89.5942	72.7742	63.3584	55.9579	52.1836	37.4335	27.9326	21.6659	18.8233	12.7433	10.2537	8.92635	4.96393	4.85525	3.15979	2.76471		4.33254		3.46139	0	0	0
89.5243	100	68.9519	64.8613	57.6176	41.3379	41.7762	33.2316	20.7169	21.1295	20.6183	11.1547	11.6417	6.35549	5.15449	2.69113	3.3696		3.04328		0.553318	0.691078	0.97031	0.684821
100	91.7379	88.0002	78.1325	64.3413	73.4141	66.1487	49.574	46.5268	41.1305	30.1544	20.2053	11.4005	17.1076	7.84925	9.63785	8.59672		2.35972		1.62157	5.93537	5.00237	3.17445
94.4398	83.1728	100	92.0298	94.1408	78.7005	65.2066	54.1114	55.4484	40.5553	35.0098	18.8246	9.86801	19.7793	2.93936	0.292915	2.27932		0		0	0	0	0
100	92.0461	87.8683	85.9943	73.1479	62.3332	55.9091	39.7737	49.8555	38.3585	33.924	20.9631	14.0482	18.6722	7.34724	5.34703	2.92664		0		0	1.9106	6.48121	3.09745
FRPR-16; FLP-3-7
-5	-5.12494	-5.30103	-5.60206	-6	-6.12494	-6.30103	-6.60206	-7	-7.12494	-7.30103	-7.60206	-8	-8.12494	-8.30103	-8.60206	-9	-9.12494	-9.30103	-9.60206	-10	-10.301	-11	-12
100		97.7326		83.7717	82.0739	74.8728	78.3195	60.7399	59.5914	56.6414	46.7105	36.8257	29.4168	25.9864	17.3347	4.73574	17.7065	0.456579	0	0	1.5883	2.09733	0.884046
100		96.3897		89.7715	80.582	77.6442	69.9071	58.0522	52.3444	55.1564	35.1464	24.9901	16.4234	7.35581	9.21352	2.20547	0	0	0	0	2.50428	0	0
100		96.5363		84.1145	79.9682	75.1936	72.7285	55.2213	58.3678	46.3624	37.1896	22.2697	30.8794	26.5477	18.3467	7.81052	12.4123	0	0	0	6.08422	5.32892	11.9702
99.0343		100		90.46	88.884	83.4953	73.2861	64.6764	63.0755	61.7547	43.7448	47.4432	35.6376	37.7632	22.7138	32.2583	16.1971	27.8785	4.38696	20.7443	18.1173	15.258	6.689
99.6651		100		88.9641	88.1224	82.3405	77.055	68.2515	63.1822	60.6806	46.4308	49.8023	41.2145	46.3165	23.3048	29.9232	18.1546	30.1586	26.6982	24.5722	20.3646	15.3908	7.28854
99.5634		100		88.6215	86.3929	82.0246	77.2007	67.2615	63.826	60.566	46.7634	48.0874	36.5889	43.7682	24.6003	33.6336	19.1268	29.0042	3.17808	22.4378	21.4027	16.7027	8.81071
Figure 4G
FRPR-16; FLP-3-8
-5	-5.12494	-5.30103	-5.60206	-6	-6.12494	-6.30103	-6.60206	-7	-7.12494	-7.30103	-7.60206	-8	-8.12494	-8.30103	-8.60206	-9	-9.12494	-9.30103	-9.60206	-10	-10.301	-11	-12
100		73.6953		40.523	32.4288	20.0247	9.15495	1.20455	0.298776	2.16721	1.57119	4.02812	0.282903	0.117469	0.612803	0.401999	0.270169	0.262463	0	0	14.3152	14.5587	11.9408
100		67.3005		35.7824	29.3946	16.4825	9.47633	1.84261	0.893311	1.68829	0.496009	0.498124	0.047078	0.289317	0	0	0	0.167857	0.139985	0	0.141109	0.098677	0.097211
100		79.2945		36.2187	26.7208	17.444	10.2477	2.54093	0.413022	1.46936	1.16664	2.38828	0.425731	0.55317	0.25817	0.47051	1.00122	0.185536	0.030918	0.020321	2.66894	2.81196	1.88828
100		85.2825		56.5904	70.7664	39.4073	24.6161	14.1918	8.28185	11.7169	9.52121	9.29011	1.19729	2.56034	69.6207	28.0704	40.1716	4.42516	8.95105	4.50412	9.20026	11.4175	10.4298
100		81.0192		47.1478	60.5707	52.2039	23.8534	13.2739	7.51669	17.3077	10.814	8.42513	16.101	21.3789	53.9542	56.7516	7.38306	0	0	0	4.04023	10.451	50.058
100		81.4904		75.0003	59.3483	41.1958	16.1538	6.42211	0.819238	16.688	30.6879	2.5607	0	15.0648	9.14129	4.14204	1.22268	0	0	0	1.85382	1.35043	0
Figure 4H
NPR-10b; FLP-3-9
-5	-5.12494	-5.30103	-5.60206	-6	-6.12494	-6.30103	-6.60206	-7	-7.12494	-7.30103	-7.60206	-8	-8.12494	-8.30103	-8.60206	-9	-9.12494	-9.30103	-9.60206	-10	-10.301	-11	-12
100		92.9297		44.2638	28.7392	27.0209	12.909	1.3937	0	0	0	0	0	0	0	0	0	0	0	0	1.13519	5.65339	6.30264
100		96.5584		60.9393	55.8366	50.1358	28.1694	12.5271	12.3212	9.15326	13.2715	4.57967	12.1356	21.3431	0	10.9957	0	0	0	0	2.92657	1.61447	0
82.9181		100		55.5864	49.0206	52.1989	23.9566	20.8034	13.6199	31.4265	18.5518	16.4429	2.90807	4.9359	7.11398	5.93728	5.35175	1.55763	1.07819	0.116759	13.34	11.7903	14.5775
100		94.4217		54.6592	47.4082	39.6051	22.9978	10.4446	7.89044	0	0	0	0	0.480549	4.42465	0	5.0393	0	0	0.022581	7.78036	8.54414	1.91898
100		80.434		53.7041	55.7525	47.7055	32.5006	16.5854	13.3566	15.0925	18.8197	15.0536	8.68891	0	4.53407	5.8357	24.0433	0	0	0	13.2398	9.91366	6.66775
100		90.9479		45.4336	45.2852	32.9771	27.1985	14.9781	15.0517	24.0235	16.9873	13.6826	4.597	3.06502	0	1.66169	0	0.527395	1.00685	0.489705	18.7289	14.8379	17.0327
100	79.0285	75.5078	58.0179	42.6756	38.3902	31.8595	22.3774	17.8134	9.17911	11.4214	4.21843	18.2954	14.4696	4.21672	3.93728	0.241009		1.45342		0	4.64104	2.06181	1.64629
100	98.2498	93.2722	84.2099	67.2004	27.4805	25.8537	15.581	19.3381	16.0912	16.9035	6.74141	5.23994	3.95747	6.02551	1.19007	0		0.079152		0.104125	0	0	0
100	98.6252	78.4399	74.0705	56.4505	36.4047	28.8469	21.8476	12.661	12.7524	11.1545	4.90905	3.68801	2.10535	2.80909	0.025372	0		0.222489		0.841357	0	0	0
90.8165	93.4064	100	88.9626	76.1354	68.8691	59.5035	49.5949	51.0273	41.0379	37.4679	22.5856	16.5403	12.5984	12.1936	3.99399	1.64674		3.07769		0	3.05418	1.53252	1.23998
100	99.1807	98.2033	88.3921	78.8395	74.2456	66.609	55.4997	52.7957	44.5523	40.0582	23.7733	14.3173	13.5829	13.5794	4.90323	1.25452		3.47954		0.355628	2.54153	4.57063	3.80497
100	96.2755	97.3533	88.9824	79.0919	66.8457	59.3901	48.3903	48.8516	46.0491	38.414	17.869	12.8363	11.2422	13.2784	5.01454	0.590303		1.9818		2.95248	2.16405	0.510989	0.362808
FRPR-16; FLP-3-9
-5	-5.12494	-5.30103	-5.60206	-6	-6.12494	-6.30103	-6.60206	-7	-7.12494	-7.30103	-7.60206	-8	-8.12494	-8.30103	-8.60206	-9	-9.12494	-9.30103	-9.60206	-10	-10.301	-11	-12
100		95.2394		80.2624	70.9062	60.8655	56.3191	37.5004	32.2288	24.0432	23.0271	10.5893	27.5239	26.1899	20.1714	3.38016	0	0	0	0	12.7225	14.3462	0.930089
100		93.6137		69.6615	69.8173	66.8539	69.0096	42.8147	46.5517	51.6386	40.4461	27.8102	29.3054	13.918	5.80142	0	0	14.0855	22.3796	18.1844	0	0	0
100		98.0678		79.4587	73.466	61.5227	67.6395	43.9637	42.0141	34.2074	22.392	13.0362	6.12292	0	6.8975	0	0	0	0	0	0	0	0
100		97.2714		83.5836	78.5799	69.0192	66.1696	55.1758	47.6192	48.3954	34.7503	32.2035	28.6006	30.2718	16.1026	24.8959	11.612	14.4476	1.27203	6.67556	3.72047	7.39412	0.54974
100		95.7798		84.0606	80.6053	75.259	64.3208	55.2774	46.7151	51.1794	36.1677	37.9698	26.0223	30.8979	13.9924	22.3617	8.21083	12.0368	0.917284	6.05697	3.71834	6.73436	5.74544
100		96.3997		82.7035	81.9413	75.0312	65.5606	58.2013	50.1942	48.6558	39.5042	37.4039	24.7356	26.076	13.6968	23.0626	8.42742	11.7675	2.02301	6.73008	2.84916	2.06324	0.5533

## Sheet: Fig. 5
Figure 5C
him-8			flp-3			frpr-16			frpr-16 Rescue			npr-10;frpr-16
S	V	A	S	V	A	S	V	A	S	V	A	S	V	A
34.5	132.49	241.792	27.3854	67.7083	83.8924	46.0268	101.384	89.975	111.25	126.75	380.25	60.7014	99.9875	107.372
33.6566	85.5903	176.094	46.6668	81.7234	87.8458	68.9896	75.3215	104.297	94.7708	188.458	605.562	85.4832	113.352	94.1215
30.0625	110.604	197.594	50.9663	54.9712	71.5757	49.4465	178.223	85.9988	137.049	183.333	518.792	64.3125	84.0229	219.938
27.9708	76.2542	123.675	83.3455	168.722	117.035	32.4119	136.652	103.188	93.0035	57.0833	246.75	61.4844	68.1667	76.6115
45.8	71.2771	184.125	93.1229	105.849	77.6667	41.8	41.6	64.5	106.135	145.625	220.984	69.6986	97.4063	108.097
38.3428	70.8562	205.446
34.8299	41.5147	156.167
105.708	107.87	150.92
143.219	36.1528	182.625
29.0521	53.4052	247.625
Figure 5D
him-8	flp-3	frpr-16	frpr-16 Rescue	npr-10;frpr-16
0.26126	0.0930803	-0.0518473	0.477121	0.0309462
0.31332	0.0313748	0.141351	0.506944	-0.0807405
0.252002	0.114631	-0.316471	0.451752	0.417902
0.210018	-0.158855	-0.121989	0.635748	0.0507217
0.412163	-0.134453	0.190466	0.181126	0.0452277
0.46232
0.575387
0.145847
0.703419
0.666211
Figure 5E
him-8		flp-3		frpr-16		frpr-16 Rescue		npr-10;frpr-16
V	A	V	A	V	A	V	A	V	A
0.166667	0.333333	0.181818	0.727273	0	0.1	0.25	0.272727	0.1	0.2
0.333333	0.166667	0.0909091	0.545455	0.2	0	0	0.272727	0.11	0.3
0.3	0.3	0.181818	0.545455	0.1	0.3	0.181818	0.181818	0.3	0.1
0.1	0.222222	0.272727	0.636364	0.1	0.3	0.0909091	0	0	0.1
0.1	0.111111	0.0909091	0.363636	0.2	0.3	0.0909091	0	0.2	0.3
0.1	0.1	0.3	0.5	0	0.2	0.181818	0.0909091	0.1	0.3
		0.272727	0.545455	0.2	0.4	0.0909091	0.0909091	0.1	0.2
		0.2	0.4	0.3	0.3	0.181818	0	0.2	0.3
		0.3	0.333333	0.2	0.4	0.0909091	0.181818	0.1	0.3
		0	0.4	0.3	0.44	0.0909091	0	0.3	0.3
		0.3	0.5	0.3	0.3
		0.3	0.714286

## Sheet: Fig. 6
Figure 6B
him-8 + Scramble		flp-3 + Scramble		flp-3 + FLP-3-1		flp-3 + FLP-3-2		flp-3 + FLP-3-4		flp-3 + FLP-3-9		flp-3 + FLP-3-10
V	A	V	A	V	A	V	A	V	A	V	A	V	A
0.1	0.1	0.4	0.4	0.3	0.375	0.1	0.142857	0.1	0.2	0.2	0.2	0.3	0.3
0.2	0	0.1	0.111111	0.222222	0.571429	0.3	0.222222	0.125	0.5	0.2	0.111111	0	0.3
0.166667	0.166667	0.3	0.4	0.333333	0.8	0.2	0.1	0.111111	0.125	0.1	0.3	0.3	0.3
0.0909091	0.1	0.2	0.5	0.3	0.5	0	0	0.1	0.4	0.4	0	0.1	0.5
0.1	0.2	0.1	0.333333	0.4	0.8	0.4	0	0.2	0.3	0.2	0.25	0.3	0.4
0.25	0	0.111111	0.6	0.3	0.5	0.3	0.1	0.1	0.4	0.1	0.3	0.3	0.444444
0.1	0.1	0.0909091	0.5	0.2	0.666667	0.1	0.6	0.1	0.111111	0.2	0.3	0.2	0.4
0.2	0	0.0909091	0.4	0.2	0.444444	0	0.166667	0.222222	0.1	0.1	0.111111	0.2	0.375
0.166667	0	0.1	0.3	0.0909091	0.363636	0.333333	0.3	0.1	0.2	0.1	0	0.375	0.5
0.1	0.1	0.3	0.4	0.1	0.571429	0.142857	0.444444	0.375	0.625	0	0.125	0.125	0.5
0.2	0.1	0.1	0.5	0.0909091	0.5	0.444444	0.111111	0	0.5	0.125	0.375	0	0.222222
0.222222	0.222222	0.1	0.5			0.125	0			0.111111	0.111111
0.363636	0.1	0.166667	0.333333			0	0			0.2	0
0.272727	0.0909091	0.222222	0.222222			0.166667	0			0.166667	0.166667
		0.111111	0.111111							0.181818	0.0833333
		0.166667	0.666667							0.272727	0.0909091
		0.2	0.5							0.181818	0.0909091
		0.166667	0.571429
		0	0.454545
		0.272727	0.4
Figure 6C
him-8 + Scramble			flp-3 + Scramble			flp-3 + FLP-3-2			flp-3 + FLP-3-9
S	V	A	S	V	A	S	V	A	S	V	A
35.7042	39.0511	50.4745	30.5083	61.7615	64.4653	28.3	103.5	79	51.2137	20.1667	57.2847
38.3804	26.744	42.9948	34.3542	54.7836	42.7792	30.2	98.9	54.5	54.6944	47.8161	111.885
41.5859	28.9431	98.5049	37.7361	59.2391	52.0375	25.4	45.1	32.5	32.9576	39.4871	82.35
34.1313	64.0757	193.896	29.9049	43.8792	63.3119	28.2	85.8	23	63.9935	45.1313	68.6719
57.0089	54.6744	89.4542	36.4479	33.4478	37.5764	31.8	77.2	68.5	31.6995	27.9604	47.3828
30.5486	61.4252	85.9167							18.25	79.8829	251.688
87.9918	38.2847	267.957
Figure 6D
him-8 + Scramble	flp-3 + Scramble	flp-3 + FLP-3-2	flp-3 + FLP-3-9
0.111439	0.0186083	-0.117313	0.453405
0.206189	-0.107418	-0.2588	0.369197
0.531913	-0.0562919	-0.142293	0.319209
0.480876	0.159227	-0.571759	0.182302
0.213817	0.0505481	-0.0519267	0.229077
0.145731			0.498408
0.845039
Figure 6F
him-8 + Scramble		flp-3 + Scramble		flp-3 + FLP-3-7		flp-3 + FLP-3-7T
V	A	V	A	V	A	V	A
0	0.2	0.1	0.3	0	0.2	0	0.111111
0.2	0.3	0.09	0.7	0	0.3	0.111111	0.111111
0.25	0.181818	0.09	0.5	0	0.6	0	0.1
0.1	0.2	0	0.5	0.2	0.9	0.1	0.5
				0.2	0.7	0.181818	0.4
				0.2	0.6	0.1	0.3
				0.1	0.5	0	0.4
				0.2	0.666667	0.2	0.3
				0	0.5	0.1	0.222222
				0.1	0.7	0	2
				0.1	0.555555	0.181818	0
				0	0.5	0.1	0.222222
Figure 6G
him-8 + Scramble			flp-3 + Scramble			flp-3 + FLP-3-7			flp-3 + FLP-3-7T
S	V	A	S	V	A	S	V	A	S	V	A
35.7042	39.0511	50.4745	30.5083	61.7615	64.4653	25.3	158	152.6	25.5	87.3	95.4
38.3804	26.744	42.9948	34.3542	54.7836	42.7792	27.3	38	58.1	26.5	67	61.8
41.5859	28.9431	98.5049	37.7361	59.2391	52.0375	24.7	60	133.7	20.5	76.7	72.3
34.1313	64.0757	193.896	29.9049	43.8792	63.3119	25.9	67.5	70.7	46.4	165.4	118.7
57.0089	54.6744	89.4542	36.4479	33.4478	37.5764	26	73.3	61.9	16.6	55.5	74.5
30.5486	61.4252	85.9167				27.4	92.2	124.6
87.9918	38.2847	267.957
Figure 6H
him-8 + Scramble	flp-3 + Scramble	flp-3 + FLP-3-7	flp-3 + FLP-3-7T
0.111439	0.0186083	-0.015	0.039
0.206189	-0.107418	0.184	-0.035
0.531913	-0.0562919	0.348	-0.026
0.480876	0.159227	0.02	-0.144
0.213817	0.0505481	-0.074	0.127
0.145731		0.131
0.845039

## Sheet: Supp. Fig. 1
Supp Fig. 1B
N2 (male)		him-5 (male)		him-8 (male)		osm-3 (male)
V	A	V	A	V	A	V	A
57	81.8	29.8	37.5	23	135	32.4	90
19.5	110.4	23.5	153	18	290.1	21	27.3
39.1	66.7	27.8	100.5	37.5	187.4	51.7	52
71	52.9	13	202.3	21	492.3	35.5	38
23.8	126.4	11.3	177.6	20	276.7	64.7	102
23	127.3	20.7	60	24	115.5	21.5	0
20.5	61.3	15	60.9	16.7	569	73.6	40.3
48	137.9	19	55.2	52.6	153.4	27	48.3
17	39.8	31	156	60	431.9	37.1	35.5
18.8	109.2			121.6	397.5	29	15
37.3	55			55.2	133.8	83.4	33
78	158			17	358.8	23	33.6
72.3	23.7					29	48.3
48	29
76.7	76.3
18.1	26.3
Supp Fig. 1C
N2 (male)	him-5 (male)	him-8 (male)	osm-3 (male)
24.8	7.7	112	57.6
90.9	129.5	272.1	6.3
27.6	72.5	149.9	0.3
-18.1	189.3	471.3	2.5
102.6	166.2	256.7	37.3
104.3	39.3	91.5	-21.5
40.8	45.9	552.3	-33.3
89.9	36.2	100.8	21.3
22.8	125	371.9	-1.6
90.4		275.9	-14
17.8		78.6	-50.4
80		341.8	10.6
-48.6			19.3
-19
-0.4
8.2
Supp Fig. 1D
N2 (herm)		him-5 (herm)		him-8 (herm)		osm-3 (herm)
V	A	V	A	V	A	V	A
76.8	0	0	21	102.3	0	0	16
61	99	63.3	25.5	193.7	0	217.7	0
116	82	59.4	14	88.1	115	0	476.5
155.4	42	17	19	32	119.3	0	368.7
46.8	0	21.2	54	0	58.5	0	340
118.4	57	18	50.3	18	71.5	42.5	34
46.3	82.7	37.3	76.7	23	56	391	30.5
31	79.3	57	0	23	29	185	0
112.3	0	40.9	83	28	16	0	211
77.8	38.5	29.3	0	0	273	388.3	17
44	38.5	28	0	44.8	0	16	417.3
160	0	75.6	128	189	0	108	37.3
		70.5	132	25	26	403.7	575.5
				47	0	16	0
						0	197
Supp Fig. 1E
N2 (herm)	him-5 (herm)	him-8 (herm)	osm-3 (herm)
-76.8	21	-12.3	16
38	-37.8	-193.7	-217.7
-34	-45.4	66.9	476.5
-113.4	2	87.3	368.7
-46.8	32.8	58.5	340
-61.4	32.3	53.5	-8.5
36.3	39.4	33	-360.5
48.3	-57	6	-185
-112.3	42.1	-12	211
-39.3	-29.3	273	-371.3
-5.5	-28	-44.8	401.3
-160	52.4	-189	-70.7
	61.5	1	171.8
		-47	-16
			197

## Sheet: Supp. Fig. 2
Supp Fig. 2A
N2 (male)			him-5 (male)			him-8 (male)			osm-3 (male)
S	V	A	S	V	A	S	V	A	S	V	A
2.14583	3.1875	2.5	2.39583	2.39583	1.79167	1.52083	3.41667	1.375	0.9	1.1875	1.25
2.22917	2.95833	2.85417	3.20833	2.75	2.89583	2.79167	2.10417	1.22917	0.7	0.60417	0.541667
2.91667	3.4375	3.0625	3.375	5	2.5625	1.125	1.41667	1.20833	0.6	0.97917	0.458333
2.91667	2.25	1.79167	2.5	3.08333	2.3125	1.58333	2.58333	1.95833	0.4	0.45833	0.125
2.66667	2.5	2.22917	2.70833	2.89583	2.47917	1.125	1.5	0.75	0.5	0.5625	0.979167
			1.95833	3.625	3	3.02083	2.91667	2.08333
			2.16667	3.25	2.41667	1.58333	4.02083	1.10417
			1.72917	3.54167	2.5	1.14583	1.27083	1.70833
			1.58333	0.6875	1.16667	1.8125	2.875	1.16667
			0.708333	1.1875	1.95833	2.04167	3.29167	1.125
			1.125	1.625	1.47917
			1.58333	2.27083	1.29167
Supp Fig. 2B
N2 (male)		him-5 (male)		him-8 (male)		osm-3 (male)
V	A	V	A	V	A	V	A
8.50417	53.1125	0	45.8333	8.33333	41.6667	8.3	0
18.75	49.6375	9.58333	81.7708	8.50417	22.9146	8.3	0
15.2708	40.1384	32.3661	50.625	8.33333	23.9583	5	0
12.4917	41.875	23.4375	53.125	6.94167	24.025	0	0
4.1625	24.9833	13.0208	36.1111	0	31.25	0	0
		19.7917	11.1083	10	42.7083
		0	38.8792	4.1625	34.375
		8.95833	44.7875	7.8125	8.32917
		0	6.25	12.15	47.9167
		3.125	60.4042	1.5625	36.4562
		7.5	81.7667
		8.33333	43.7458
Supp Fig. 2C
N2 (male)		him-5 (male)		him-8 (male)		osm-3 (male)
V	A	V	A	V	A	V	A
22.9167	100	0	58.3333	8.33333	50	8.33333	0
43.75	87.5	27.0833	100	22.9167	27.0833	0	0
31.25	87.5	66.6667	81.25	16.6667	27.0833	6.25	0
33.3333	54.1667	41.6667	93.75	16.6667	50	0	0
12.5	52.0833	31.25	39.5833	0	35.4167	0	0
		33.3333	25	37.5	52.0833
		0	54.1667	6.25	41.6667
		29.1667	62.5	37.5	20.9718
		0	18.75	25	47.9167
		6.25	72.9167	54.1667	43.75
		12.5	85.4167
		20.8333	52.0833
Supp Fig. 2D
N2 (herm)			him-5 (herm)			him-8 (herm)			osm-3 (herm)
S	V	A	S	V	A	S	V	A	S	V	A
1.3	1	0.375	0.604167	1.39583	0.354167	1.08333	1.1875	0.125	0.6	1	0.25
0.6	1.1	0.3	0.9375	1.22917	0.125	1.125	1.22917	0.5625	0.3	0.6	0.416667
1	0.93	0.3	0.958333	1.77083	0.208333	0.75	1.45833	0.3125	0.9	0.5	0.25
1.4	1.04	0.25	1.54167	0.854167	1.04167	0.75	0.6875	0.125	0.4	0.6	0.2
0.7	1.1	0.5	0.541667	1.08333	0.708333	0.833333	1.20833	0.25	0.5	1.3	0.4
Supp Fig. 2E
N2 (herm)		him-5 (herm)		him-8 (herm)		osm-3 (herm)
V	A	V	A	V	A	V	A
6.25	0	7.29167	0	22.9167	0	0	0
6.25	0	0	0	12.5	0	0	0
4.16667	0	18.3917	0	7.2875	0	0	0
20.8333	0	0	0	0	0	0	0
20.8333	0	0	0	11.1083	0	6.25	0
Supp Fig. 2F
N2 (herm)		him-5 (herm)		him-8 (herm)		osm-3 (herm)
V	A	V	A	V	A	V	A
12.5	0	14.5833	0	27.0833	0	0	0
6.25	0	0	0	12.5	0	0	0
8.33333	0	35.4167	0	18.75	0	0	0
14.5833	0	12.5	0	0	0	0	0
25	0	0	0	16.6667	0	6.25	0

## Sheet: Supp. Fig. 3
Supp Fig. 3A
him-8 (male)			flp-3 (male)			flp-6 (male)			flp-12 (male)			flp-19 (male)
S	V	A	S	V	A	S	V	A	S	V	A	S	V	A
3.02083	2.91667	2.08333	1.52083	2.5	3.04167	0.666667	1.72917	1.5625	0.979167	0.9375	1.64583	2.625	1.6875	1.4375
1.58333	4.02083	1.10417	5.04167	3.08333	2.89583	1.625	1.39583	1.29167	0.520833	0.6875	0.854167	1.04167	1.91667	1.75
1.14583	1.27083	1.70833	3.5	3.66667	3.625	0.875	0.4375	1.04167	1.75	0.833333	1.25	2.1875	1.91667	1.89583
1.8125	2.875	1.16667	2.77083	3.54167	3.5	0.625	0.5	1	1.20833	1.375	1.45833	2.125	1.375	1.3125
2.04167	3.29167	1.125	2.54167	2.85417	2.16667	0.395833	0.770833	0.75	1.4375	1.75	1.3125	3.04167	2.1875	1.6875
1.83333	2.5	0.5625
2.125	2.0625	1.54167
0.958333	1.6875	1.0625
2.02083	1.91667	1.125
0.6875	0.958333	0.854167
2.25	2.5	2.25
Supp Fig. 3B
him-8 (male)		flp-3 (male)		flp-6 (male)		flp-12 (male)		flp-19 (male)
V	A	V	A	V	A	V	A	V	A
10	42.7083	14.8917	23.6083	17.7063	24.65	12.5	10.4167	14.5833	31.25
4.1625	34.375	8.33333	5.83125	3.125	43.7479	6.25	31.25	8.33333	0
7.8125	8.32917	9.61806	10.6917	3.125	37.5	8.33333	46.875	36.1042	32.2896
12.15	47.9167	8.33333	0	4.16667	51.0417	25	27.0833	6.25	35.4167
1.5625	36.4562	21.8708	8.33125	2.775	28.125	10.4167	56.25	18.75	25
15.275	28.125
13.5375	27.775
20.8313	20.8333
12.5	33.3333
8.33333	27.0833
20.2	37.5
Supp Fig. 3C
him-8 (herm)			flp-3 (herm)			flp-6 (herm)			flp-12 (herm)			flp-19 (herm)
S	V	A	S	V	A	S	V	A	S	V	A	S	V	A
0.729167	0.6875	0.75	0.604167	1.02083	0.4375	0.4375	0.395833	0.770833	0.604167	0.8125	0.666667	0.770833	0.8125	0.645833
0.791667	0.333333	0.375	0.729167	0.666667	0.708333	0.375	1	0.5	0.604167	0.791667	1.16667	0.979167	1	0.9375
0.5	0.6875	0.75	0.333333	1.08333	0.604167	0.6875	0.958333	1.08333	0.75	1.35417	0.75	0.5	0.604167	0.5625
0.958333	0.75	0.666667	0.833333	0.5	0.5625	0.270833	0.958333	1.08333	0.333333	0.854167	0.75	0.875	1.16667	1.4375
0.75	1	0.583333	1.5	1.08333	0.625	0.666667	0.75	0.416667	1.375	0.8125	0.958333	1	0.8125	1.29167
Supp Fig. 3D
him-8 (herm)		flp-3 (herm)		flp-6 (herm)		flp-12 (herm)		flp-19 (herm)
V	A	V	A	V	A	V	A	V	A
0	0	0	0	0	0	0	0	0	0
0	0	0	0	0	0	0	0	0	0
0	0	0	0	0	0	0	0	0	0
0	0	0	0	0	0	0	0	0	0
0	0	0	0	0	0	0	0	0	0
Supp Fig. 3E
him-8 (male)			flp-3 (male)			flp-3 Rescue (male)			flp-3 Overexpression (male)
S	V	A	S	V	A	S	V	A	S	V	A
1.83333	2.5	0.5625	1.52083	2.5	3.04167	1.1875	1.5	1.60417	1.1875	1.5625	0.958333
2.125	2.0625	1.54167	5.04167	3.08333	2.89583	1.8125	2.16667	1.54167	0.625	1.45833	1.3125
0.958333	1.6875	1.0625	3.5	3.66667	3.625	1.29167	1.95833	1.3125	1.25	1.9375	1.75
2.02083	1.91667	1.125	2.77083	3.54167	3.5	0.958333	1.20833	1.10417	1.29167	0.75	1.70833
0.6875	0.958333	0.854167	2.54167	2.85417	2.16667	1.83333	2.125	1.54167	1.4375	2.5	1.6875
2.25	2.5	2.25
Supp Fig. 3F
him-8 (male)		flp-3 (male)		flp-3 Rescue (male)		flp-3 Overexpression (male)
V	A	V	A	V	A	V	A
15.275	28.125	14.8917	23.6083	8.33333	54.1667	13.5417	25
13.5375	27.775	8.33333	5.83125	12.5	75	18.7458	48.9562
20.8313	20.8333	9.61806	10.6917	18.75	25	10.0667	58.3312
12.5	33.3333	8.33333	0	6.25	31.25	12.5	22.9083
8.33333	27.0833	21.8708	8.33125	17.3583	41.6667	3.125	28.125
20.2	37.5

## Sheet: Supp. Fig. 4
Supp Fig. 4B
him-8			pk361			ok3625
S	V	A	S	V	A	S	V	A
34.5	132.5	241.8	27.3854	67.7083	83.8924	40.4995	48.4303	95.1792
33.7	85.6	176.1	46.6668	81.7234	87.8458	49.1574	81.2004	76.5446
30.1	110.6	197.6	50.9663	54.9712	71.5757	29.0937	64.0236	80.5909
28	76.3	123.7	83.3455	168.722	117.035	62.7083	105.218	66.8646
45.8	71.3	184.1	93.1229	105.849	77.6667	49.1176	35.6875	54.8542
38.3	70.9	205.4				39.4833	57.2905	63.8014
34.8	41.5	156.2
105.7	107.9	150.9
143.2	36.2	182.6
29.1	53.4	247.6
Supp Fig. 4C
him-8	pk361	ok3625
0.26124	0.0930803	0.293425
0.313286	0.0313748	-0.0256434
0.252032	0.114631	0.0999459
0.209845	-0.158855	-0.196894
0.411964	-0.134453	0.186693
0.461954		0.0467478
0.575633
0.145668
0.702792
0.666209
Supp Fig. 4D
him-8			pk361			ok3625
S	V	A	S	V	A	S	V	A
1.5	3.4	1.4	1.52083	2.5	3.04167	3.66667	3.60417	1.89583
2.8	2.1	1.2	5.04167	3.08333	2.89583	4.875	2.20833	2.9375
1.1	1.4	1.2	3.5	3.66667	3.625	3.58333	4.875	4.33333
1.6	2.6	2	2.77083	3.54167	3.5	2.64583	5.35417	3.70833
1.1	1.5	0.8	2.54167	2.85417	2.16667	2.58333	1.6875	0.916667
3	2.9	2.1				2.91667	3.75	3.9375
1.6	4	1.1
1.1	1.3	1.7
1.8	2.9	1.2
2	3.3	1.1
Supp Fig. 4E
him-8		pk361		ok3625
V	A	V	A	V	A
8.3	41.7	14.8917	23.6083	5.43981	23.9583
8.5	22.9	8.33333	5.83125	10.4125	0
8.3	24	9.61806	10.6917	12.5496	16.0697
6.9	24	8.33333	0	22.4979	11.6774
0	31.3	21.8708	8.33125	3.125	20.8292
10	42.7			12.1528	17.3583
4.2	34.4
7.8	8.3
12.2	47.9
1.6	36.5
Supp Fig. 4F
him-8		pk361		ok3625
V	A	V	A	V	A
0.1	0.3	0.2	0.7	0.375	0.625
0.222222	0.333333	0	0.8	0.1	0.5
0.1	0.2	0.2	0.9	0.1	0.4
0.3	0.2	0.166667	0.714286	0.1	0.3
0.111111	0	0.1	0.5	0.2	0.5
0	0.1	0.3	0.333333	0	0.571429
0.3	0.1	0.3	0.3	0.4	0.6
0.111111	0.333333	0.2	0.5	0.1	0.5
0.0833333	0.166667	0.1	0.4	0.4	0.5
0.1	0.1	0.1	0.4	0.4	0.5
0.1	0.2	0	0.6	0.3	0.7
0.181818	0.0909091	0.3	0.3
0.166667	0.363636	0	0.5
0.1	0.222222	0.272727	0.454545
		0.0909091	0.5
		0.0909091	0.636364
		0.2	0.6
		0.2	0.4
		0.3	0.5
		0.1	0.5
		0.375	0.25
		0.1	0.666667
		0.111111	0.5
		0.111111	0.444444
		0.3	0.5
		0.272727	0.545455

[truncated: 8 more sheets: Supp. Fig. 5, Supp. Fig. 7, Supp. Fig. 8, Supp. Fig. 9, Supp. Fig. 10, Supp. Fig. 11, Supp. Fig. 12, Supp. Fig. 13]
